# Supplementary material for: Genomic malaria surveillance of antenatal care users detects reduced transmission following elimination interventions in Mozambique
Source: Nat Commun. 2024 Mar 16;15:2402. doi: 10.1038/s41467-024-46535-x (PMC10944499; doi:10.1038/s41467-024-46535-x)
Supplement: Supplementary file 4 — Supplementary Data 1 [file 41467_2024_46535_MOESM4_ESM.xlsx]

## Sheet: Diversity microhaps
Chromosome	Amplicon start	Amplicon end	Forward primer	Reverse primer
Pf3D7_01_v3	145388	145662	CCTGAGTTTTAAGTGAATGAATATATTTTTGTT	AAAATGTCCAATATGTCAAGGTATATTAAAGT
Pf3D7_01_v3	162867	163115	TACTACCGATCATCAAGCCGAA	TGTGTGCTTTGTCGTTGATTCAT
Pf3D7_01_v3	181512	181761	CTTTTCATATTTGTCTATTAGCTTTTTCAAACC	TAGTTTAAATCTATACTTGTCTCACCTGAACA
Pf3D7_01_v3	455794	456054	ACAATGTAGAACAATATATAAAACTGGAAAAGA	GTGTTTCATTATTTTAGACACATTCAGGAATTT
Pf3D7_01_v3	528859	529104	CTTAGTTTAGATTTGCCTACAATATTTGCAC	AATCATTTTATCCCACTTATTTATCTCGTCT
Pf3D7_01_v3	535965	536239	TGGTTTAATGTGTTAGTAGAAGAAAAAGCA	CTTTGACAATCATCCAACATGTAAGTATATAAA
Pf3D7_02_v3	290580	290821	AAGCATCATTTTCCTTATCATTATAATGAGG	ACTTTTAAATATGGCACATAATCCAATAGATG
Pf3D7_02_v3	291770	292017	TGCTAGAGGCATATAAAGAACTTTTTAAAGTC	AGTAGAAATCGTCGAAGAACATATACATAAAAT
Pf3D7_02_v3	470437	470709	ATTTTCAAAGGTTCAAAAATATATGAACATGAA	GTATGTATTATACCCTCCATTTGATTATTCTCT
Pf3D7_02_v3	503040	503288	AGTACACATATCGTTATGATCCTTAATTAAAC	CATCACGATATTGATGTGTACTATGGTC
Pf3D7_02_v3	628941	629172	GTGATTTTCTCTTTTGTGATAATCTTGAAAAAT	AATTATCTTACACCAACAATGAAGGTGAA
Pf3D7_02_v3	630641	630907	ACATAACGAAGAATATCTATTCGTATAGGTTTC	AGGTATATATGGTAGCAATTCTATAAATTGGTT
Pf3D7_03_v3	515418	515657	GATCTATTCCAGGAGCATCAAGG	GCATATGTTCCCAACCTTCATTAACTTC
Pf3D7_03_v3	653961	654206	GTAACAAAAATTTCACCTAACGGTATATTTTTA	CTTTATGTATTTTTCAAAAATCGGCACGT
Pf3D7_03_v3	85507	85756	TCCTTTAATTTTTCTTTCATCAAATTTAACCAT	TGGAAGATGAATATTATGATGTAAATGATGAAA
Pf3D7_03_v3	855426	855697	ATGAGGTATCAAAACACAATAATACGATTC	CGTTTTCAATTAATTGTATTGAGAATTGTACAA
Pf3D7_03_v3	891553	891827	GTCTTGTTTGTTTGTTATGATATGTTCTTTATT	ACATATCCATAGCAGAGTCTTCTTATTTCTTAT
Pf3D7_04_v3	1005938	1006187	ATCATCATGAATATGTTTTCCTGATACATAAAT	AATTCTTATGGAACAAAATTCGAATCAGGATA
Pf3D7_04_v3	1037644	1037891	AGTTAATGAAATAGCTCAACTTAATTTAACCAT	TGACATAAATTACTACGTCATAGGTATTTGGT
Pf3D7_04_v3	109939	110184	CTTTAGGTACACCTGCAAGTACC	GTGTTATGTTAAGCAATAAAAATTTTCATAGCA
Pf3D7_04_v3	1113397	1113639	ACAGCATTAGATACGGTTTTCCATC	CACTAAACGTAGCATGCTCAGATATTA
Pf3D7_04_v3	115455	115684	TTTTAGTTTCGGTATTTTGTGTTCCTCTT	AAGAAATTTATCAGAGTTACAAAAGGGAAATC
Pf3D7_04_v3	133581	133830	ATTTAATCTTTTACCAGCAGTAGAAACTACAT	AGAAGAGCACAAAAGAGATGAATATCAAG
Pf3D7_04_v3	133928	134154	ATTTGAACTTTGACTTTTCCAAATATTGTTTTA	AGAACATAATTATGATAAAAAGTATAGGGACGT
Pf3D7_04_v3	140317	140548	TGATAATATATATGCTAAGGAAAAGGAAATTCG	ATTATTATTATTTTCATCTTGTGTGTCTCCAT
Pf3D7_04_v3	141741	141990	ACCATGCTGATGATACACGTG	TCTAATTCTTTATAAAGATCAAGCATTTGTCTG
Pf3D7_04_v3	284121	284364	TTTGTATATCGTTTGATTTGTTTGTAAGATGTC	AAAAATTCAACGAAAATAAAAGGTTGTTCTT
Pf3D7_04_v3	316593	316858	AGAATGTATATTTTGATGCCGAGTTGATAAT	CAATGAAATATGTGTTAGACCTACAAATTCTTC
Pf3D7_04_v3	544454	544718	TGAAAGAGAAATATAATATACAACAGGAGGAAA	GTGTCTGTATTTAATAAATGATTATCTGGGTTA
Pf3D7_04_v3	648065	648332	AAGATTGATTAAATTTCACATTATACCTTCCA	TTTCCCTTGATACAATTTAATAAAAAGGGAATA
Pf3D7_04_v3	900526	900759	AATTCATGGTAAATATTATCTCCATTTTGATCA	TGAAAATAAGGTAGGTGAAGAAAGAGAACT
Pf3D7_05_v3	1188456	1188706	TCTTTAAATAAAACTAACACATCTAATGCACCA	AATATAGGTTTAAATATAGATGCAGAGATTGGT
Pf3D7_05_v3	1322099	1322341	TTTTCTATTGAATCCATGAAATAGGAATATGAA	ATCAGCAACGATAGTACAAATTGAATGA
Pf3D7_05_v3	213027	213251	TTTATCCTTATCATTATTTCCATCATTTTCTGG	AAAAATAAAAGGAACAATGTAATGGTTGAAAA
Pf3D7_05_v3	350808	351052	AAAGCATCATTTTGCTCATAATTATATGTATGA	GAACAGTTCATATATATAATTCAACAACAGCCA
Pf3D7_05_v3	369676	369949	CGAGAATTATGCCTCCTATAATCATAGTGA	TGACCACATGTCTATATTACTATGATGATTATT
Pf3D7_05_v3	395887	396136	ATTTGATACAGGATGTGAAATTTTTGCATTATC	ATTGAACTCTTTGATATCTCAGAAAAATTCTTT
Pf3D7_05_v3	550803	551072	ATTCAAATGTATATTGTTCTCCTCATAAGAAC	CAAGTTCAAAATATCCGAAGAGAAACAGA
Pf3D7_05_v3	641131	641404	AACGTGCTACATATTTATAAATTCACTAAAGA	CGTGTATGTAGGAAATAAATTGTGTTCACAA
Pf3D7_05_v3	668763	669004	TAACATGACCATCCCTTGTGATACT	CCAACGTTTCTTCGATCAAATGATT
Pf3D7_05_v3	796518	796759	CGTTAAGTAGTACCTTTGGTTATTTTATGTTAG	AAAACTACCATTTAATCCTGATAGAATAGCA
Pf3D7_06_v3	1115900	1116168	ATCTACATATTCTATAGGACAGTAAGATCTCA	ACTCAAAAGAATTAATAAACACTGACATGGTA
Pf3D7_06_v3	1128558	1128797	GTTTTCTTTTTCATGTGTAACAGGATTATAAGT	AAAAATTCACCTAACTTGTCATCAGC
Pf3D7_06_v3	1135605	1135855	ATCAGTTTTTAGATTTCCATTAGTTCCATTTAC	GCATTCAGAATTCCTCCAATAATAGAGT
Pf3D7_06_v3	1136091	1136364	ACTTACATTGTCGTTGCCTTTATTTTTATTA	TAATGATTTGGAATATACTACTTGTGCCAATC
Pf3D7_06_v3	1140900	1141174	TCCTCTCAATACTCTCAAAACACGA	AGATAGGTGAACATAATAATATGCAAATACATT
Pf3D7_06_v3	1192628	1192867	AAAAGTATAAATAGAATGATCGAATGTGTTCA	AATGATATCGTTTTTACCACTGAAATACCAA
Pf3D7_06_v3	1197245	1197515	ATTAATAATGGTCCTTCTATTACCATTAAAGGT	TTGAAGTATATTTTAGGAAGTGTCCATTCAAC
Pf3D7_06_v3	1235395	1235658	ATTTGATTCTGAAGGAAGCATAAAATATAAAGA	ACACCCTTTTCATATTCATTCAAAATACTTCTT
Pf3D7_06_v3	1282656	1282930	ACAAGTGAGGAGTTATTTTTAGAGAAATTAAA	TCGTATAAGTAGAAATATTTTTCTTTCGGTGG
Pf3D7_06_v3	145285	145531	GCTATCTTTTATAAATGTACCACTATTAAACCA	CAAGGAAGGTAGAATATCAAATACAAGGG
Pf3D7_06_v3	176108	176338	ACTTCTCCTTTAATTGAAAATGTTTTCACAC	TGCTCAAAGTATGATAAAAGGTATATTTAATCC
Pf3D7_06_v3	416462	416720	CGCATCGAAACTTAATTTGAGTACG	AATTTCGTTATAAAAACTCTTTTGCTCTGAAA
Pf3D7_06_v3	532166	532407	TGATCAAGCTGAATCTATCCTATTGGATC	TGGTATATTGTTTATTGGGATCCCCTT
Pf3D7_06_v3	851492	851765	ACACTGACATTTTACTGCACCTTC	GAAAGGAAGATATTATGCCACTGCA
Pf3D7_07_v3	1028330	1028603	ACTAAAAATAACTCTTGATCTTTATCTTCGTT	TGTTGAATAATATGAATGAAAATAATCATTCGC
Pf3D7_07_v3	1043981	1044225	ATGTTAGGAACACGCTTATCATTTATCTTTT	ACAGATATGAGCTCCTTCTCTTTAATAACC
Pf3D7_07_v3	105172	105442	CATGAGTACTGTGTTCTTTCTTATGTTCT	GCCCATGGATTATTTGAAGAAATTGAAA
Pf3D7_07_v3	1066661	1066903	AAAGATAAAAATGGATATTATACAATGGCTTCA	CCCATATGCGCACAGTTTATAACA
Pf3D7_07_v3	1149367	1149613	GAAATCTAGAGATGAATAATCTGGACATGTAG	TGTATACTCTCACATATTCCCTTCAGTG
Pf3D7_07_v3	432832	433091	AGGACATATGAGTTGCCCTTTAGA	TACAATTGTCAGGACACGAAAATCATT
Pf3D7_07_v3	475313	475545	ACTTATGATTTGTCCAAATATGAAAAACAAC	AATTTATGTATAAGTTTGCTGGTTTTGTTTATT
Pf3D7_07_v3	627351	627625	AGAAAGATTGTCCATTTACATAATTTGCAGA	TTCTATTTTAGAAGGAAATGAAGGAGATATGAA
Pf3D7_07_v3	717260	717493	ATTTTATCCATTAATTTTATGATGAAGGTGTGG	ATCCCTCTCTATCTCATCTTCATTCTTATTAT
Pf3D7_07_v3	729480	729750	GTAAATCAAGCCATTGATTTAACTCTCC	AAAGAGAGGCGTTTTCTAACGAAAA
Pf3D7_08_v3	102277	102527	CATTAACATATAAAGTATCAGAACTTGTCGCT	TGTTGAAGAGTCAAGTTTTGTTCAGAA
Pf3D7_08_v3	1056678	1056903	GGCTAGTAACAGTACAGCTAGTTGT	TGCATCATCATTGTCTAAAGCTTCG
Pf3D7_08_v3	1099719	1099977	AGATAATTTGAAAAACGATGAAAAAGATGAAG	AGCAAAATTATCACATATGTTACATTCATACAC
Pf3D7_08_v3	1176313	1176549	TTGTTATATCCGTTGATATAAAAGAAGGATCAT	GGGACCTTACAACCTTTTTGTAAGC
Pf3D7_08_v3	1313088	1313338	AGAAAAACAAATAGGTTTATGGAATAAATGGA	AATCATCAATATGTTTCACATATCTTGCAA
Pf3D7_08_v3	1314717	1314986	AAGTGGAACATATGAAATTCAAGAGGA	TGTTTATTTTTCCATTCCTTCATATTTTCTTTT
Pf3D7_08_v3	1344618	1344845	AATTTTCTTATATAACCTAAGTTGATGACTTGG	AGAACAGATGAAGTAACTACTCGATTAAATGA
Pf3D7_08_v3	336421	336651	AATATTTCCCACAATATGAATACATGAATATGA	ACATATAATAATCTTGAACCCTCTTTCTCAAGT
Pf3D7_08_v3	399693	399961	TTGTATTAATGAAGATGCCGATTGCT	AAAAAGATGACAATTTTGCTCTTGTGA
Pf3D7_08_v3	412801	413062	GATGATAGTTATTTTCTTGACATCATGTCAAAT	TTTCACAATTTTCTTTCATTTCTCTTTTTAGAT
Pf3D7_08_v3	476232	476475	AGATAATTGTGTACACACAAATATAAATGTACC	ATTTTCTTTACTTGAGTGATTAGTATTTCGAGA
Pf3D7_08_v3	585331	585590	TCATAAGGGAACCTAAATTATTAGTATAATCGT	CCTTCATAGTATAACTGTTACTGGTCCT
Pf3D7_08_v3	585703	585949	CTTTTAAACGATGATAACCTATATCTGCATCAT	GAAGTTATTAATTTTAAAATTGAACGTGAAACC
Pf3D7_08_v3	585993	586266	ATTCTAATAATATTTCCACCAAAACAATGTCC	AAACTAATGATTATAAAATATGGAGTGCTCAAG
Pf3D7_09_v3	1015103	1015350	GCTACCGATTGAATAGTTGAATCTTTGT	TGTTCCAAAGGATTGAAATATATTTGTACTTTT
Pf3D7_09_v3	1406342	1406614	CTTTTAAATGAAGTGTCTGCTAGTACAGAT	TTCACCATTTTCTATTATTATTTCATCCTCTCC
Pf3D7_09_v3	163813	164052	ACCCAAAATGATAAATCTTCTTCATTTCTAAAA	ACCAAAAATGCTATTATTATTTTTCTGGGAA
Pf3D7_09_v3	164045	164311	TTTTTGGTAATACAGCTAATAATACGGCAA	GGCTTTCGTTTGACTTTACTTCTG
Pf3D7_09_v3	202854	203106	GTAAACAATGAATAAATATTCTTGCCAATTCGA	ATGTGTGATAGAGAAAGGTTCAATTGTTTA
Pf3D7_09_v3	270915	271160	CCTTCAGCTTCTTCTAATTCTTCCATT	AGATGCTATTGCGGAAAAAGACAT
Pf3D7_09_v3	516735	517007	ACACAAAATGGTACTTTTAAAGATTGTTTATG	TGGACAATAAAAACCTATGGGACATTC
Pf3D7_09_v3	595828	596094	TTTAGTAATGTTACATATAATATTCCACACGGT	AAACAAACTGAAGATTTCATTACACAATATG
Pf3D7_09_v3	685560	685825	CAAGTTCAACCGAACAAATATAATCACG	GGGCGAAATTCTATGAATGTATTATTAATAGAA
Pf3D7_09_v3	82006	82236	TTGTGTCCGAATACTTTTTCTTTAACCA	CTTAGGTATTTTTGCATCTATTAATTTGCTTTT
Pf3D7_10_v3	1386657	1386909	TTAATAACTCCATAAGTGCTACAGTTATATAGG	AAACTTAAAAATGAGGACAAGGAAAATAATACA
Pf3D7_10_v3	1392371	1392620	TGATGGTGACAAAAGAGGTAAAGTAATTT	TTTTTGTTCTTCTTTTACACTGTGTATTTTGG
Pf3D7_10_v3	1414337	1414596	TTAAAGCATTATGAAGAATGGGTTAATAGAAGG	AAAGAAGTGGTTGTTAGAGAATCTTGATTTT
Pf3D7_10_v3	1414599	1414832	CAACGTCTATTAATAGTGTTAGGGATTCTAGT	ATTTTTCTTCAGTAATAATATTTGTACCAGGAA
Pf3D7_10_v3	992331	992603	AACAAAATTGCCTATCATTAATGGAAAATATC	TCATTCGTATGACCCATATAATCTTCATTTTTC
Pf3D7_10_v3	992596	992869	ACGAATGATGCTTATAGTCAACATGG	CACAAGTATCAGTATTCAATTCATTACATGAAT
Pf3D7_11_v3	1006693	1006917	TTTTTATATTTAAAACTGACATGACCAAAAACT	ACTGGATGAAAAGAATCCTCCCAA
Pf3D7_11_v3	1018781	1019053	AGGAAGTGAATATATTAGAAATGTCTGAATTTT	ATTTATATTTTAAAGGTGCATGCTATTTTTGT
Pf3D7_11_v3	1019050	1019319	AAATAAGAATGTCTTAACACAACAAAGGA	ATGTGAAGAAGAAAATATGATTACACATGAAT
Pf3D7_11_v3	1127074	1127316	GTCTTCTTAAGAAAAGGAAACAAACCATTT	CGGCATTTAGCTCGATATTGGT
Pf3D7_11_v3	115913	116184	TTCTTATATCAACCTTTTCAAGAGGAACTTTAG	AATAGCTTTACGTTATGATCCAGAAAATAATGA
Pf3D7_11_v3	119432	119705	CTGTAATACTATTTTCATAAGAACTGCTTCCA	AAAACTAGTGAAGGGAATATCAAAGAATATAGA
Pf3D7_11_v3	1293919	1294168	GGAAGAGGACAGAATTATTGGGAAC	AATTACTTCTTTCTACTATTTCAATGCTTGAA
Pf3D7_11_v3	1294664	1294910	GAAACAGCATGTTTTGTTTTAGACCAG	TGTTTAGGTTGATCCGAAGCAC
Pf3D7_11_v3	1295103	1295335	AACATGTTTAATTAACAATTCATCATACATTGC	GGTCACATGGGCATTTTAAACTGT
Pf3D7_11_v3	1295371	1295597	GTATGTAAATGTGTAGAAAGAAGGGCA	TCATCCATTTTATCATATTTTTCAGCATTTCCT
Pf3D7_11_v3	1374917	1375148	GTACCATCAACACTATATGCAAACATTTTC	GAAAATTATTAGAAGAACATCCAAATGAAGAAG
Pf3D7_11_v3	1375807	1376056	ATTTGATACACCATTGTCTTGGATATTATTTTG	AGAAGAATTTATGGAAAGGATCTACTTAAGAA
Pf3D7_11_v3	1376058	1376305	CAAAATTATTCATCATGCTATTTGTGCCA	AACTGTAGAAGAGCATTCTTTAAGTAGTA
Pf3D7_11_v3	1816152	1816378	ATCTTTTTCGTTGTATGTGCATAATCA	AAACATAATTCTAATGATATTGACCTTGTGCA
Pf3D7_11_v3	1934962	1935236	ACTTTCGGTGTTTTTCTGGTATATCATT	AAAAGAAAGAAAACAAAAAGCACTAAATCTTAT
Pf3D7_11_v3	408285	408534	ACTAATGATCCATATAAAAACGCTCAAAATAT	CATCCTGTGTATCATAATTTTGTTCATTCG
Pf3D7_11_v3	408543	408771	AATAACTTAAATAAAAATATGGACGGCTCC	GACATTCTTTCAATGCTTCCGAAA
Pf3D7_11_v3	497277	497548	ACTAAAATAGAAAATTTCGAGCAACTTTTC	GCTGATTGAGCAAAAGTAAAAATTTCTTC
Pf3D7_12_v3	1959644	1959891	AATCGGTGGCAAGGTTTACAATATT	TCTCAGAAATAATAGTGGAACCATAATATTGTA
Pf3D7_12_v3	233418	233671	TCTAAATTCTGTCCCTTCACCTAAAGTT	ATTCTGATGATATATGTGATGACATTTTTGAT
Pf3D7_12_v3	529495	529767	AATGGATTAATGTTTTCTACTTTTCCTTTAGC	TGTCTTGTTATCATTGGCTTTTTCATTGTATA
Pf3D7_12_v3	63081	63314	GCTATCCACTTCTTACAACGTGATAAATTATTT	AACACATTTATCTTATTTACCCGTATCTCATAT
Pf3D7_12_v3	659881	660127	CATATGTTGCTGGGTCGACTTT	GCTTTTCTTGAATCACAATCAATGAATAAGA
Pf3D7_12_v3	684011	684240	TCAGGAATTTACCATTAATATCAATTATTGGTC	TTGATCCTTTATTTCTTTTGAAAACTTTTCTTG
Pf3D7_12_v3	857050	857323	AAAATCCTTCTTTTCCAACTGTCATATATATAC	TCTTTGACATTTTTCAAAAACGACATACTG
Pf3D7_13_v3	1004740	1005002	TTTAATGATGTTAATACAAAATCTGCATCTTTT	GAAAAAGATACAAATATAACATACCCTTGGTAT
Pf3D7_13_v3	1146764	1147010	CAGCAAAGATGGAGAAACATTCTCT	GGTTTTGTTTCAATTTTTCTTGGTGGTA
Pf3D7_13_v3	1233093	1233332	GTGTGGGTTCCTCACAAATGTTATT	GTGGTGCAAAGATATTAACGTATTTATTAGAGA
Pf3D7_13_v3	1265494	1265726	AGTGCTAATATAATTACAAAAACATTTTCGTTC	TGTTTTTGAAAATAATATTCTTCCTCCCTGAT
Pf3D7_13_v3	1350855	1351093	ACTTTTATGTATATCGTTTCGATTTAGGTCTTC	ATCGTATGAGAGGTATGTTAGGTAAAGAAAA
Pf3D7_13_v3	1406713	1406975	CCATTGTTAGGATATTCTTTTGTTTCTTCTTTC	AATGATGACAAATTGAGTGAAAATCCTG
Pf3D7_13_v3	1419363	1419626	TCTTTAGAATTTAAAACGAAGTCTTCATATTCT	GGTAAAGGCACAAAGTGAAACAGAT
Pf3D7_13_v3	1465616	1465890	CCTTCTTCTGGATTTGGTGAAGG	TGTGGTGTTTGGGACGAATG
Pf3D7_13_v3	1465901	1466157	TTTTCTACTTCAACACAAACAGCCT	CAATTAGTTGTTATATTAACAGATGGAATTCCA
Pf3D7_13_v3	146695	146934	GGTATTACTCAACCAAGAAAAATAGCTGTA	ATCCATATTTATACTTCTTTCATGTGCTTC
Pf3D7_13_v3	156456	156685	ACAGATATGGATTTTTCCATATCTATTGAAC	GAATGTTTTAACAATATAGGTGTGTCATATCTG
Pf3D7_13_v3	156713	156986	TCAACAAAATAGATTAATGAGCAATTCTAACTT	GAGTAACATAATTGTTCTACCTCCTAAAGC
Pf3D7_13_v3	1876391	1876664	ATGTGCACTATCATCAACTAAAGAAATATCT	ATGTTTTCAAGAAGGAAAAGAAAAAGCC
Pf3D7_13_v3	2114242	2114482	TCTACTGAGGCTTCATGTAAGATATCAATT	TTGTAGTTCCACAATCATCTGGAATTTT
Pf3D7_13_v3	2114829	2115090	GGATTTCGTATTTTCTGACATGGCAT	AATACTTGAAGAAAGGTTAAATACCGTATTAAA
Pf3D7_13_v3	2545065	2545291	AGCTATCATTACATGCTGACACAATAT	GATTAGTTGTGGAGATGATAAAACTATCAAATT
Pf3D7_13_v3	388138	388408	TTTAAATTTTCATCCTTCATTACATCCTTTCTA	AGTCTATAAATCAATCCAACTCAAAACAGC
Pf3D7_13_v3	479569	479811	ATGTTTAATATGAATGTACCTGGTGATAATATG	ATTTTCTCTGTCTTTCAAAATAGCTAATTCATC
Pf3D7_13_v3	815862	816091	ACATTCACACAAATAGAAAAATCTTCATTTTTC	ATCAATAATCAAAATCATGATAACAACCAATTT
Pf3D7_13_v3	852647	852921	GCTTTCAGATTTGAAACTAATGATTTGATTGTT	TGACTTGCACTTTTTCCATCGAAT
Pf3D7_13_v3	911757	912005	ACTACATGGGCTTCCAAATAAACATG	ACAACCAAACCTAGTAATAGTAGAAGTAAAG
Pf3D7_13_v3	935613	935884	AAATTCAATAACATGAATGATGACTACTCCAA	TCTAGAACAATACTTGCCCTTTCTCT
Pf3D7_14_v3	1038300	1038538	AAAATCTTCATCAACTCTTTGGTTCGA	ATCATTGTACACAACATTTTAGATCTTATGTTA
Pf3D7_14_v3	106867	107115	CATACAACATCAACAAAAACTTCCACA	ATTTTCTCTTCATTAGCTAAAGGTATACATG
Pf3D7_14_v3	1166107	1166371	AGAATGGGATGGAAAATATGTATTCGAT	TTTTTGATCTTCTACAGATATGGACAAATTAGT
Pf3D7_14_v3	120101	120365	TTCCATTTTTACATTTACATATAACTCCAACTC	AGAAATGTACGAATTTTAAATGAAGAAAAATGT
Pf3D7_14_v3	137398	137668	TTTCTTAATTTCTTTACTACCATATTCCATTCA	ATGAAGATGAGCAATTTTGCTTATTTATATGT
Pf3D7_14_v3	1392837	1393086	TCTTTATATTAGTACCATGAACATCTACCCTAT	GCACTACGAAACAGATGTTTTGAAATT
Pf3D7_14_v3	1992121	1992370	TTTTCATGAAAGGAGTATCCAATAAATGATTTA	GCACTTACCACGAAAAGGGATAA
Pf3D7_14_v3	2004362	2004606	TTGCTACATATGTTTATGTGTAAAGGTTAATAT	CAGAAACTTGATGAACAATCAAAGAATATAGC
Pf3D7_14_v3	2020604	2020849	CTTGGATTTCTTAGATTCATTATTCCATTCATC	ACATTGAATAACGCTCAGCATAGTAC
Pf3D7_14_v3	2260533	2260765	GCATATGCAACCATACCACCAAT	ATTGTTTGTGGAACACATACAGTATTGA
Pf3D7_14_v3	2355614	2355853	AAAACATCATATGAAGCATATCAAGAACAATC	TGACATAATAATATCGTTTTTGGATTGTATCCA
Pf3D7_14_v3	2695837	2696082	AAAGAATTATTATTGTTCGTTTCGTTTGAAATT	TAGCGATATGCAAAGAATAACATCAAATGT
Pf3D7_14_v3	2733345	2733593	GCAAAAATGAATATAGGTGGCGATATAAAAGTA	AATTCTTATTGTAGATGAAACGGTTTTGA
Pf3D7_14_v3	279563	279833	CCATTACTACCAAAAACATGGAAACCTA	AGTAATTATATTTCCCATTACTTATGGGAAGTT
Pf3D7_14_v3	2858894	2859160	AATAATTATACATCTTTATTTGGACACCGTGT	AGTTTCAATATCCATCATATCATCAACAATAAT
Pf3D7_14_v3	3124416	3124655	CAAGTGAACAACGACCTGCTTATAAT	CCATTTTTCCATATCCTGGTTGTTCATTA
Pf3D7_14_v3	3125801	3126073	CAGGTTGTTGGGAATTTAACATTACAAAA	AAGACTTCTTCTTTTCAAATCTAATAAAATTGC
Pf3D7_14_v3	3214249	3214516	AATCTAATTCATTTATGGAATCATACACTTGGT	AATTTCTTATATCATCAATTGATGGTTGCC
Pf3D7_14_v3	377765	378020	ATTCTTGTAGAATATCAAAAGAAATTCGTAACA	TTGCACAATAATGGAAAAAGAAAATGCA
Pf3D7_14_v3	407306	407542	CATAAATCCGTTTTAATGTTTTCCTTTTATACC	CATCTAATACAAACATGAGTAACTTGGTTAATT
Pf3D7_14_v3	421322	421547	CCTTTTCTCGATTTTTCAGTAAATTAAATCCTT	CTTCCTTGTAATGATTCTATAGTATCAAACAAA
Pf3D7_14_v3	771407	771633	TCCCGAAAACATATCACTAGATCCAT	AAAAATTAAACATGATGCCACATTTTAGTAGT
Pf3D7_14_v3	921176	921432	AGGATGAAAAATATAATAATTTGTGTACTTGGA	AAGAATAATACGAAAAATTAACCATAACCATCA

## Sheet: Drug resistance markers
Chromosome	Gene	Gene ID	Amplicon start	Amplicon end	Forward primer	Reverse primer
Pf3D7_01_v3	ubp-1	PF3D7_0104300	194742	194973	GGAAATGACCAAGACGTGAACC	TGTTTGAAAAGAACTCTAGCCCTTTATTATC
Pf3D7_04_v3	dhfr-ts	PF3D7_0417200	748105	748359	CGACGTTTTCGATATTTATGCCAT	TCATTTACATTATCCACAGTTTCTTTGTTTAAA
Pf3D7_04_v3	dhfr-ts	PF3D7_0417200	748374	748611	AAAAATTACAAAATGTTGTAGTTATGGGAAGAA	TCTAAAAATTCTTGATAAACAACGGAACCT
Pf3D7_05_v3	mdr1	PF3D7_0523000	958079	958350	GCTGTATTATCAGGAGGAACATTACCT	TCAGATCTTAATTTAGATCCAGGATTATTATCA
Pf3D7_05_v3	mdr1	PF3D7_0523000	958372	958608	AGTGAGTTCAGGAATTGGTACGA	CCCATTAAAGCCTCTTCTATAATGGACA
Pf3D7_05_v3	mdr1	PF3D7_0523000	958920	959168	TGAAAGCTTTAGAAGCAACAAATAGTTTATATG	CAATTAATTTTAGTATGGTTGATTTCCCACAAC
Pf3D7_05_v3	mdr1	PF3D7_0523000	960810	961048	CAGATGATGAAATGTTTAAAGATCCAAGTTTT	AATTAAGAAGGATCCAAACCAATAGGC
Pf3D7_05_v3	mdr1	PF3D7_0523000	961511	961758	AAAAATGTAAATGAATTTTCAAACCAATCTGGA	ATAGCAGCAAACTTACTAACACGTTTAA
Pf3D7_06_v3	aat1	PF3D7_0629500	1214815	1215069	AACTTGTAATATTACGCTTCTAAATGTTGAT	TTCTTAATCTTTTCCTTATTCTCCTTATCCATA
Pf3D7_06_v3	aat1	PF3D7_0629500	1215236	1215502	ACAAAACCAAATGACAATCCAAAATCTATAAT	TGGTGGTGTTAGATCTAGTACGG
Pf3D7_07_v3	crt	PF3D7_0709000	403479	403716	GACCTTAACAGATGGCTCACG	AAAGAACATAATCATACAAATAAAGTTGTGAGT
Pf3D7_07_v3	crt	PF3D7_0709000	403801	404052	ATCTATTCCACCTACCAATATAAAACATTACAC	CAAATGATTGGATATTTCCAGTAGTTCTTGT
Pf3D7_07_v3	crt	PF3D7_0709000	404325	404590	AACAATAGCTCTTGTAGAAATGAAATTATCTTT	TCATGTTTGAAAAGCATACAGGCTAA
Pf3D7_07_v3	crt	PF3D7_0709000	405570	405844	CTATTGTTAGTTGTATACAAGGTCCAGC	GGTTCTCTTACAACATCACCCTATAAAAT
Pf3D7_07_v3	pib7	PF3D7_0720700	896613	896849	AATACATATAGAAAAGATGATAGAAGAAGCTCC	TTTTCATATTCTGTCGAGGATAACAATTCAATA
Pf3D7_08_v3	dhps	PF3D7_0810800	549583	549807	CAGATGGAGGTATTTTTGTTGAACCTA	TTGGTTTCGCATCACATTTAACAATTTTATT
Pf3D7_08_v3	dhps	PF3D7_0810800	549960	550215	ATGCATAAAAGAGGAAATCCACATACAAT	GGGCAATAAATCTTTTTCTTGAATATCCAATAA
Pf3D7_12_v3	coronin	PF3D7_1251200	2092529	2092798	ATGATTTGTTCATATTATAGGTACCATGGC	TCTTATGACCATTTAATATACATAAAGGATCCT
Pf3D7_13_v3	k13	PF3D7_1343700	1724895	1725166	TGGTGAAAAGAAATGACATGAATTTAGAACT	GGGAACAATTTCCATATGCCTTATTAGAA
Pf3D7_13_v3	k13	PF3D7_1343700	1725208	1725471	CTCTCACCATTAGTTCCACCAATG	GGTGTATGATCGTTTAAGAGATGTATGGTA
Pf3D7_13_v3	k13	PF3D7_1343700	1725464	1725719	CATACACCTCAGTTTCAAATAAAGCCTTAT	GCCTTGTTGAAAGAAGCAGAATTTT
Pf3D7_13_v3	k13	PF3D7_1343700	1725713	1725955	ACAAGGCTTCACTTTCACTTAAATCTTT	CTGAAACTATGATTGATATTAATGTTGGTGGA
Pf3D7_13_v3	k13	PF3D7_1343700	1726057	1726304	TCGATTTCTTGTAAAAATCTTAATCTTTCTTCA	AAGACACAAATGAATTTTATTCGAGAAAAAGAT
Pf3D7_13_v3	exo	PF3D7_1362500	2504481	2504734	AATTTACCTGAAGACGTTAAAAATGTAAAGTAC	TTTTTATAACTATCCCATTCGATATCTATACCT
Pf3D7_13_v3	fd	PF3D7_1318100	748254	748510	GGAAATTTTATCATTCCCCATTTCAATCATATC	TGATGATCAAAGTTATTTAGATGAAGAGCAAAT
Pf3D7_13_v3	PF3D7_1322700	PF3D7_1322700	958247	958510	TTTGATGAATTTGTTGTAACGTTTTGGTT	TCATGTGAAAAATGAAGAGCATGAGAAT
Pf3D7_14_v3	mdr2	PF3D7_1447900	1956056	1956330	ATGATATACATTATCCATCTCATTTGCTTTTGT	GGTATTCTAGTAAAAATTCGGGTGGTATC
Pf3D7_14_v3	arps10	PF3D7_1460900	2481033	2481276	GTTTCATTTTAGATTTACCTTTTTGCGATCTC	GAAATTTACAACTGGAAGGTGAAAAACATAC
Pf3D7_14_v3	pm4	PF3D7_1407800	283350	283576	AAGGTTTTGAGCTCTGTATTGAAAAATAAAT	GGAACCCATAAATTAGCTGAACCG
Pf3D7_14_v3	pm4	PF3D7_1407800	283973	284211	TGATTTTTATGAAGGACCTTTAACTTATGAAAA	GTAAATCATCGTTATCACAGGTGGTTA
Pf3D7_14_v3	pm2	PF3D7_1408000	293575	293829	ACAGAAAGGATTTCAAATACTATATGTACTTCT	GTTTTAGTAAGTCCTGAATTAAGAAAATTGACA
Pf3D7_14_v3	pm2	PF3D7_1408000	294506	294753	GTACCAACTGACTTTTTAAATAAAATGTTGCA	GGGTCACCTAGAATAAAGGTTGG
Pf3D7_14_v3	pm3	PF3D7_1408100	297583	297856	AAATATTATTTGTGACAGTTTTCATAGTTTTGG	TCCACATTATCAAACTCACTACCTAAATAACT
Pf3D7_14_v3	pm3	PF3D7_1408100	297935	298162	CCATACAGCTTCATCTAATGTATGGG	ACAATTTCCGTCATTTCAATAAATTTATAGGGT
Pf3D7_14_v3	pm3	PF3D7_1408100	298368	298636	TTTGATGGACCATTGAACTATGAAAAATTAAAT	GTATATACTTTATTTGGTGAACGATATTCGAGT
